# Supplementary material for: Genome-wide identification and analysis of MAPK and MAPKK gene family in Chinese jujube (Ziziphus jujuba Mill.)
Source: BMC Genomics. 2017 Nov 9;18:855. doi: 10.1186/s12864-017-4259-4 (PMC5680602; doi:10.1186/s12864-017-4259-4)
Supplement: Supplementary file 2 — All sequence data used in this manuscript. (ZIP 36 kb) [file 12864_2017_4259_MOESM2_ESM.zip]

Archive with 67 entries (60 files):
- Additional file 2/
- Additional file 2/AtMKKs amino acid sequence of Arabidopsis thaliana/
- Additional file 2/AtMKKs amino acid sequence of Arabidopsis thaliana/AtMKK1.txt
- Additional file 2/AtMKKs amino acid sequence of Arabidopsis thaliana/AtMKK10.txt
- Additional file 2/AtMKKs amino acid sequence of Arabidopsis thaliana/AtMKK2.txt
- Additional file 2/AtMKKs amino acid sequence of Arabidopsis thaliana/AtMKK3.txt
- Additional file 2/AtMKKs amino acid sequence of Arabidopsis thaliana/AtMKK4.txt
- Additional file 2/AtMKKs amino acid sequence of Arabidopsis thaliana/AtMKK5.txt
- Additional file 2/AtMKKs amino acid sequence of Arabidopsis thaliana/AtMKK6.txt
- Additional file 2/AtMKKs amino acid sequence of Arabidopsis thaliana/AtMKK7.txt
- Additional file 2/AtMKKs amino acid sequence of Arabidopsis thaliana/AtMKK8.txt
- Additional file 2/AtMKKs amino acid sequence of Arabidopsis thaliana/AtMKK9.txt
- Additional file 2/AtMPKs amino acid sequence of Arabidopsis thaliana/
- Additional file 2/AtMPKs amino acid sequence of Arabidopsis thaliana/AtMPK1.txt
- Additional file 2/AtMPKs amino acid sequence of Arabidopsis thaliana/AtMPK10.txt
- Additional file 2/AtMPKs amino acid sequence of Arabidopsis thaliana/AtMPK11.txt
- Additional file 2/AtMPKs amino acid sequence of Arabidopsis thaliana/AtMPK12.txt
- Additional file 2/AtMPKs amino acid sequence of Arabidopsis thaliana/AtMPK13.txt
- Additional file 2/AtMPKs amino acid sequence of Arabidopsis thaliana/AtMPK14.txt
- Additional file 2/AtMPKs amino acid sequence of Arabidopsis thaliana/AtMPK15.txt
- Additional file 2/AtMPKs amino acid sequence of Arabidopsis thaliana/AtMPK16.txt
- Additional file 2/AtMPKs amino acid sequence of Arabidopsis thaliana/AtMPK17.txt
- Additional file 2/AtMPKs amino acid sequence of Arabidopsis thaliana/AtMPK18.txt
- Additional file 2/AtMPKs amino acid sequence of Arabidopsis thaliana/AtMPK19.txt
- Additional file 2/AtMPKs amino acid sequence of Arabidopsis thaliana/AtMPK2.txt
- Additional file 2/AtMPKs amino acid sequence of Arabidopsis thaliana/AtMPK20.txt
- Additional file 2/AtMPKs amino acid sequence of Arabidopsis thaliana/AtMPK3.txt
- Additional file 2/AtMPKs amino acid sequence of Arabidopsis thaliana/AtMPK4.txt
- Additional file 2/AtMPKs amino acid sequence of Arabidopsis thaliana/AtMPK5.txt
- Additional file 2/AtMPKs amino acid sequence of Arabidopsis thaliana/AtMPK6.txt
- Additional file 2/AtMPKs amino acid sequence of Arabidopsis thaliana/AtMPK7.txt
- Additional file 2/AtMPKs amino acid sequence of Arabidopsis thaliana/AtMPK8.txt
- Additional file 2/AtMPKs amino acid sequence of Arabidopsis thaliana/AtMPK9.txt
- Additional file 2/ZjMKKs CDS sequence of Chinese jujube/
- Additional file 2/ZjMKKs CDS sequence of Chinese jujube/ZjMKK1.txt
- Additional file 2/ZjMKKs CDS sequence of Chinese jujube/ZjMKK2.txt
- Additional file 2/ZjMKKs CDS sequence of Chinese jujube/ZjMKK3.txt
- Additional file 2/ZjMKKs CDS sequence of Chinese jujube/ZjMKK4.txt
- Additional file 2/ZjMKKs CDS sequence of Chinese jujube/ZjMKK5.txt
- Additional file 2/ZjMKKs amino acid sequence of Chinese jujube/
- Additional file 2/ZjMKKs amino acid sequence of Chinese jujube/ZjMKK1.txt
- Additional file 2/ZjMKKs amino acid sequence of Chinese jujube/ZjMKK2.txt
- Additional file 2/ZjMKKs amino acid sequence of Chinese jujube/ZjMKK3.txt
- Additional file 2/ZjMKKs amino acid sequence of Chinese jujube/ZjMKK4.txt
- Additional file 2/ZjMKKs amino acid sequence of Chinese jujube/ZjMKK5.txt
- Additional file 2/ZjMPKs CDS sequence of Chinese jujube/
- Additional file 2/ZjMPKs CDS sequence of Chinese jujube/ZjMPK1.txt
- Additional file 2/ZjMPKs CDS sequence of Chinese jujube/ZjMPK10.txt
- Additional file 2/ZjMPKs CDS sequence of Chinese jujube/ZjMPK2.txt
- Additional file 2/ZjMPKs CDS sequence of Chinese jujube/ZjMPK3.txt
- Additional file 2/ZjMPKs CDS sequence of Chinese jujube/ZjMPK4.txt
- Additional file 2/ZjMPKs CDS sequence of Chinese jujube/ZjMPK5.txt
- Additional file 2/ZjMPKs CDS sequence of Chinese jujube/ZjMPK6.txt
- Additional file 2/ZjMPKs CDS sequence of Chinese jujube/ZjMPK7.txt
- Additional file 2/ZjMPKs CDS sequence of Chinese jujube/ZjMPK8.txt
- Additional file 2/ZjMPKs CDS sequence of Chinese jujube/ZjMPK9.txt
- Additional file 2/ZjMPKs amino acid sequence of Chinese jujube/
- Additional file 2/ZjMPKs amino acid sequence of Chinese jujube/ZjMPK1.txt
- Additional file 2/ZjMPKs amino acid sequence of Chinese jujube/ZjMPK10.txt
- Additional file 2/ZjMPKs amino acid sequence of Chinese jujube/ZjMPK2.txt
- Additional file 2/ZjMPKs amino acid sequence of Chinese jujube/ZjMPK3.txt
- Additional file 2/ZjMPKs amino acid sequence of Chinese jujube/ZjMPK4.txt
- Additional file 2/ZjMPKs amino acid sequence of Chinese jujube/ZjMPK5.txt
- Additional file 2/ZjMPKs amino acid sequence of Chinese jujube/ZjMPK6.txt
- Additional file 2/ZjMPKs amino acid sequence of Chinese jujube/ZjMPK7.txt
- Additional file 2/ZjMPKs amino acid sequence of Chinese jujube/ZjMPK8.txt
- Additional file 2/ZjMPKs amino acid sequence of Chinese jujube/ZjMPK9.txt
