# Supplementary material for: Genome-wide identification and analysis of MAPK and MAPKK gene family in Chinese jujube (Ziziphus jujuba Mill.)
Source: BMC Genomics. 2017 Nov 9;18:855. doi: 10.1186/s12864-017-4259-4 (PMC5680602; doi:10.1186/s12864-017-4259-4)
Supplement: Supplementary file 2 — All sequence data used in this manuscript. (ZIP 36 kb) [file 12864_2017_4259_MOESM2_ESM.zip › Additional file 2/ZjMKKs CDS sequence of Chinese jujube/ZjMKK5.txt]

>ZjMKK5
ATGGCTCTCATTGGTGAACGAAAACGCAAGCTAAACCTTTCCATCGGTTT
GCCGGAACTTGCCGTCAAACGTAGTCGTTTCGTTCCCTACTCCGTTTCTG
CTACTACTACTGTCTTCAGCACAACCGCCTTGTTTTCTTCTTCTTCTTCT
TCGGATACCAATATCTCTGAACTTGATTTTGAAAAGATTCAAGTTCTTGG
CCATGGAATCAGCGGTACTGTCTACAAAGTCTGCCACAAAGCCACTTCAA
ACCACTACGCTCTCAAAGTCGTTCATGGCGACTCCAACCCTGAAGTGCGG
CGCCATCTCTTACAAGAGATCGACATACTCCGTCGTACGGACTCTCCTTG
CGTCGTTTGCTGCCACGCTGTGTTCGAGAAACCCTCCGGCGACGTGTCGT
TTCTGATGGAGTACATGGATTCCGGCTCACTCGAAACCGAGTTGAAAAGC
CATGGAAAAATGTCCGAATCCAAGATTGCTGACGTGGCTCGCCAAGTCAC
CAAGGGACTGCACTACCTCCACTCCAAGAAGATCGTTCACAGGGATATCA
AGCCGGCTAATCTTCTGGTGAATAGCAAGAAGGAGGTCAAGATCGCAGAT
TTCGGAGTGAGTAAGATCATAGGTCCCACATTGGATGCATGCAACTCTTT
CGTCGGGACTTGCGCTTATATGAGTCCCGAACGGTTCGACCCTGAAAAGT
ATGGTAATGGTAGAGGAAACTACGATGGTTATGCAGGGGACATATGGAGT
CTTGGTGTAACCCTAATGGAGCTCTACATGGGTCACTTCCCTCTGTTGCC
TGTGGGTCAGAGACCCGACTGGGCTACCCTGATGTGTGCTGTTTGTTTCG
GAGAAGTGCCCGGTTTGCCGGAGAATGTGTCGGAGGAATTTCGGAGTTTC
GTGGATTGTTGCTTGGACAAGGACTCCACCAAAAGATGGACGGCAGCACA
GCTATTGACACACCCGTTCTTGTGTCACGATTCAGTATCTGTCTCTTAA
