# Supplementary material for: Genome-wide identification and analysis of MAPK and MAPKK gene family in Chinese jujube (Ziziphus jujuba Mill.)
Source: BMC Genomics. 2017 Nov 9;18:855. doi: 10.1186/s12864-017-4259-4 (PMC5680602; doi:10.1186/s12864-017-4259-4)
Supplement: Supplementary file 2 — All sequence data used in this manuscript. (ZIP 36 kb) [file 12864_2017_4259_MOESM2_ESM.zip › Additional file 2/ZjMPKs CDS sequence of Chinese jujube/ZjMPK10.txt]

>ZjMPK10

ATGGGGAGTGGAGCAACATTAGTGGACGGGGTTCGTCGCTGGTTTCAACG
TCGCTCATCTACTACTTCTTCTTCTCTTCCTTCTAATAATAATAATAATA
ATAATAAGAGAAATAACAATAATAATAAAAGTAAATATAATTCGAATATT
GATCATGGTAATGATAGCCACGTCTTTTTGACCGATTTACGCGCTGAATC
GTCCACAGTCCAAAGACGGGAAACAAAACCAGGAGAAGAAGAAGAAAGCT
CAATTCTTGAAGAAGAACAACAAGATTTTGACGTCTCTGGTTTGAAGATC
CTCCAAGTGCCTCTGCGTACCCACTTCAAACCTGGCTCTATGGATACCCA
AAAGAAGGGTGGATTAGAAACGGAATTCTTCACGGAGTATGGAGAGGCAA
ATCGATACCAAATTCAGGAAGTTATTGGGAAAGGAAGTTATGGTGTTGTT
GGTTCTGCGATTGACAGTCACACTGGAGAAAGGGTTGCAATCAAGAAAAT
TAATGATGTTTTTGAGCATGTATCTGATGCCACTCGGATTCTCAGAGAAA
TTAAGCTTCTTCGATTGCTTCGCCATCCAGACATTGTTGAGATAAAGCAC
ATTATGCTTCCACCATCTCGGAGAGAATTCAGAGATATCTATGTTGTATT
TGAGCTAATGGAATCTGATCTTCACCAAGTAATTAAGGCAAATGATGATC
TTACTCCTGAACATTATCAGTTTTTCTTATACCAACTTCTTCGTGGTCTT
AAGTACATTCATACAGCAAATGTATTCCATCGAGATTTGAAGCCAAAGAA
CATTCTTGCTAATGCTGACTGTAAGTTAAAGATATGTGATTTTGGGCTTG
CCCGAGTATCTTTTAATGATGCTCCATCAGCTATATTTTGGACTGACTAT
GTTGCAACTCGGTGGTATCGTGCTCCCGAACTCTGTGGGTCATTTTTCTC
GAAATACACTCCTGCAATTGACATTTGGAGCATAGGATGCATATTTGCTG
AAATGCTTACGGGAAAACCACTGTTCCCTGGGAAAAATGTGGTACACCAA
TTGGATCTTATGACAGATTTGCTTGGCACCCCACCTTCTGAATCTATTGC
AAGGATACGGAATGAAAAAGCAAGAAGGTACCTTAGTAGCATGCGGAAAA
AGCAACCAGTTCCATTCGCACAGAAGTTCCCTAATGCAGATCCATTAGCT
CTTCGGCTGCTGGAGCGCCTACTTGCATTTGATCCCAAAGACCGTCCAAC
GGCTGAAGAGGCATTGTCTGATCCTTACTTTAATGGTTTGGCAAATGTGG
ATCGTGAGCCATCCACTCAACCCATTTCAAAACTTGAATTTGAGTTTGAA
AGAAGGAAATTGACAAAAGATGATGTAAGAGAGTTGATCTATCGGGAGAT
TTTAGAGTATCACCCCCAGATGCTGCAGGAGTACCTTCGGGGTGGAGACC
AGACTAGTTTTATGTACCCAAGTGGTGTTGACCGATTCAAGAGACAATTT
GCACATCTTGAGGAGCATTATGGTAAAGGTGAAAAAAACACTCCACTGCA
GAGGCAGCATGCCTCCTTACCCAGAGAGCGGGTTACTGCACCTAAGGATG
AGACTGATAATCAAAATAATGATTTTGAAAGGAGAACTGCAGCTTCTGTT
GCCACAACCCTCGAGAGTCCTCCAAAGTCGCAGCAAGATGGATCAGATAA
TGTAAGTACAGGTGCACAAAATGGACCTAACAAGCCAAACTACAGTGCTC
GTAGCTTGTTGAAGAGTGCTAGTATAAGTGCTTCCAAGTGTATAGGTGTA
AAACCAAGACAAGATTTAGAGGTTGAATGGAAGAAAGTGAGCCGTTTGTG
TCACACAAAGCCACTTCTAACAGTGAATGGAGAATATCCAGGTCCAACCA
TTGCAGTCCATGAAGGGTGGGCTGATGGTCCAGCTTACATTACACAATGC
CCTATCAATGGAGGAAAGTCATACACATACAAGTTCAAAGTGGTAGACCA
AAGAGGCACTCTGTTTTGGCATGCTCACTATGCTTGGCAAAGAGCATCTA
TTTATGGTGCTTTCATCATTTACCCTCGCTTGCCTTATCCTTTCTCAGCT
CCAATCCAAGCTGAAATACCCATTATATTTGGTGAATGGTGGAATGGAGA
TGTAGATACAGTTGAAAAAGAGATGACCATGTATGGAGCTGGACCTAATT
TGTCAGATGCTTATACCATTAATGGTTTGCCAGGACCTCTCTATCCTTGC
TCTAACGAAGATACATTTAAACAAACAGTAGAAAGAGGCAAAACCTACAT
GCTTAGAATCATCAATGCAGCACTCAACGACGAGCTCTTCTTTGCAGTAG
CTAATCACACACTAACAGTTGTGGAGATTGATGCAGTTTACACAAAACCA
TTCAAAACCAATGCCATTATGATAGCTCCTGGACAAACCACAAATATTCT
TCTTACTGCTGATCAACTTCCTGATTCTTCTGGCATGTTTGTAATGGCAG
CAAGGCCTTATGTCACGGGAATTTTCCCTTTCGACAACTCCACCACCATC
GGTTTCTTGCGCTACAAGCAACCGAGAATTGCTGAAAAGACCAAGATCCC
AACCATTCCCAATGGTAGTTTTGCTCTTGGAAATCTTCCTGAGATGACGG
ACACTGAATTTGCCACTGAGTTTTCTAACAAGCTCAGGAGCCTTGGATCC
CCTCAGTATCCATGTAATGTGCCTAAAACAGTTGACAAGCGAGTCATGAT
ATCTATAAGCCTTAATCTTCAAGATTGTCCTGCAAACAAAACTTGCAAGG
GATATAAGGGGAAGAGCTTCTTTGCTTCTATGAACAACCAATCTTTTGTT
CGTCCTTCCTCTTCAATATTGGAATGCTATTATAAGAACCTCAAAATCAT
TAATAAGTATGCAGGATTCCCTGAAAAGCCTCCGAGAGAATTCGATTATA
CTGGAGGAAATCCAATGACACAGAACATGAACACAGAATTCGGAAGCAAA
CTCTTGGTAGTTCCTTATGGTACAAATTTAGAACTTGTTTTGCAGGGTAC
AAATTTACTTAATGAGGAGAACCATCCAATTCATGTCCATGGCCACAATT
TCTTCATTGTTGGTAAAGGGTTTGGGAATTTCAATGCTGCCAAAGATCCA
TCAAAATACAATCTTGTTGATCCTGTAGAAAGGAACACAGTGGCAGTTCC
AAGTGGTGGATGGGCTGCAATTAGATTCAAGGCAGATAATCCAGGAGTTT
GGTTCATACATTGCCATCTTGAAGCGCATACTTCTTGGGGTCTTGCAATG
GGCTTCATTGTTAAAAATGGTCCTGGCCCATCTCAACGCTTGCTTCCTCC
CCCACCAGATCTTCCCTCCTGTTAA
