# Supplementary material for: Genome-wide identification and analysis of MAPK and MAPKK gene family in Chinese jujube (Ziziphus jujuba Mill.)
Source: BMC Genomics. 2017 Nov 9;18:855. doi: 10.1186/s12864-017-4259-4 (PMC5680602; doi:10.1186/s12864-017-4259-4)
Supplement: Supplementary file 2 — All sequence data used in this manuscript. (ZIP 36 kb) [file 12864_2017_4259_MOESM2_ESM.zip › Additional file 2/ZjMPKs CDS sequence of Chinese jujube/ZjMPK3.txt]

>ZjMPK3

ATGGATTGCGGTTCTGCTTCAGCAGCTGAACACAGCAACATCAAGGGAGT
TCCTACCCATGGTGGACGATACCTTCGGTATAATATATATGGTAACCTCT
TTGAGGTTTCCAAGAAGTACGTCCCTCCAATTCGACCTATTGGAAGAGGT
GCTTATGGCATCGTTTGTGCTGCTGTTAACTCGGAGACAGGTCAGGAGGT
TGCCATAAAGAAGATTGGTAATGCTTTTGATAACAGAATAGATGCCAAAA
GGACATTACGAGAAATTAAACTCCTCCGCCACATGGAACATGAAAATTAC
TTTCTGTACCAGTTGTTGCGAGGGCTTAAGTATGTACATTCAGCAAATGT
TTTGCATCGTGATCTCAAGCCCAGCAATTTGCTCCTGGATGCAAATTGTG
ACCTTAAGATTGGAGATTTTGGGCTTGCAAGGACAACATCTGAAACTGAT
TTTATGACTGAGTATGTTGTCACTCGTTGGTACCGGGCACCGGAATTGCT
TCTTAATTGTTCGGAGTACACTGCAGCAATTGATATATGTGCTGCTGTTA
ACTCGGAGACAGGTCAGGAGGTTGCCATAAAGAAGATTGGTAATGCTTTT
GATAACAGAATAGATGCCAAAAGGACATTACGAGAAATTAAACTCCTCCG
CCACATGGAACATGAAAATATTATTTCAATCAAAGACATCATACGACCTC
CAGAGAAGGAAAACTTCAATGATGTCTATATTGTATATGAATTAATGGAT
ACTGACCTCCATCAGATAATACGTTCTAGCCAGCAATTGACAGATGACCA
TTGTCGGTACTTTCTGTACCAGTTGTTGCGAGGGCTTAAGTATGTACATT
CAGCAAATGTTTTGCATCGTGATCTGAAGCCCAGCAATTTGCTCCTGGAT
GCAAATTGTGACCTTAAGATTGGAGATTTTGGGCTTGCAAGGACAACATC
TGAAACTGATTTTATGACTGAGTATGTTGTCACTCGTTGGTACCGGGCAC
CGGAATTGCTTCTTAATTGTTCGGAGTACACTGCAGCAATTGATATATGG
TCAGTGGGCTGCATTCTTGGTGAAATCGTGACCAGACAACCTCTATTCCC
AGGCAAAGATTATGTTCATCAGCTGAGACTTATAACGGAGCTCATTGGTT
CACCCGATGACTCCAGCCTTGGGTTTTTACGAAGTGATAATGCCCGAAGA
TATGTTCGGCAGCTTCCTCAGTACCCGAGGCAACAATTTTCTCTTAGATT
TCCTAATATGTCTTCTGGTGCTGTCGATTTGCTAGATAAGATGCTTGTCT
TTGATCCAAACAAGCGCATTACAGTTGATGAGGCTCTTTGCCACCCATAC
TTGGCACCCCTTCATGATATCAATGAGGAACCTGTCTGCCAAAGGCCTTT
TGTTTTTGATTTTGAGCAACCATCATTTACTGAAGAAAATATCAAGGAGC
TAATCTGGAGAGAAACTGTAAAATTCAATCCTGATCCAACTCAGTGA
