# Supplementary material for: Genome-wide identification and analysis of MAPK and MAPKK gene family in Chinese jujube (Ziziphus jujuba Mill.)
Source: BMC Genomics. 2017 Nov 9;18:855. doi: 10.1186/s12864-017-4259-4 (PMC5680602; doi:10.1186/s12864-017-4259-4)
Supplement: Supplementary file 2 — All sequence data used in this manuscript. (ZIP 36 kb) [file 12864_2017_4259_MOESM2_ESM.zip › Additional file 2/ZjMPKs CDS sequence of Chinese jujube/ZjMPK6.txt]

>ZjMPK6

ATGGATTTTTTCACTGAATATGGGGATGCCAATCGATATAAGATTCTGGA
AGTTATAGGGAAGGGAAGTTATGGGGTTGTTTGTGCAGCTATTGATACGC
ATACTGGAGAGAAAGTTGCCATAAAGAAAATACACGATGTGTTTGAGCAC
ATCTCGGATGCTATTCGCATCCTGCGTGAAATTAAGTTGCTTAGGCTTTT
ACGGCACCCTGATATTGTTGAAATTAAGCGCATCATGTTGCCGCCTTCAA
AGAGGGAGTTCAAAGATATTTATGTTGTATTTGAGCTCATGGAGTCTGAT
CTGCACCAAGTTATCAAGGCTAACGATGACTTAACCCCAAATGTGTATCA
TCGAGATCTGAAGCCAAAGAACATATTGGCAAATGCAAATTGCAAGCTTA
AAGTTTGTGACTTTGGACTAGCAAGAGTTGCATTTAGTGATACCCCCACC
ACAATATTTTGGACAGACTATGTAGCTACAAGATGGTATAGGGCTCCAGA
ATTATGTGGTTCATTTTTTTCCAAGTATACTCCTGCGATAGATATATGGA
GTATTGGATGCATCTTTGCTGAGGTGTTGACTGGGAAACCATTGTTTCCT
GGTAAGAGTGTTGTTCATCAATTAGATCTGATCACTGATCTTTTGGGGAC
ACCTTCATCAGAAACCATATCAGGAGTACGGAATGAGAAAGCAAGGAGAT
ACTTGACAGAGATGCGAAAAAAGCCTTCTGTGCCATTTGTACATAAATTT
TCAAATGCTGATCCTTTAGCCCTTAGGCTATTGCAAAGGCTTTTAGCCTT
TGATCCAAAGGATCGACCAACTGCTGAAGAGGCACTGGCTGATCCATACT
TCAAGGGCTTGGCCAAAGTTGAGAGAGAACCTTCTTGCCAGCCTATCTCT
AAGCTTGAGTTTGAATTTGAGAGGAGAAGAGTCATAAAGGATGATATTAG
AGAACTAATTTATCGCGAGATACTAGAATACCATCCTCAGCTGCTCAAAG
ATTACATGAATGGAACTGATGGCACAAATTTTTTGTATCCTAGTGCTATA
GGTCAATTCAAAATGCAAATTGCGTATCTTGAGGAAAATAGTGGTAAAAG
TGGACCAGTTATTCCTCCAGAGAGGAAGCATGTTTCCCTCCCTAGGTCTA
CGGTCCATTCAAGCACGATTCCTCCAAATGCACAGCCAAATTTGTTTTCA
TATGAAAATCGGCAAATGATAGAACAGGCTTCTAACAATGATAGAGTAAC
AGATGCAAATTTGGGAAATTCAACAAAGGGTTCGCGGCCGCCACCAAGGG
TGCCAGGAGCAAAACCAGGGAGAGTGGTTGGACCGGTTCTGCCATATGAA
AGTGGCAGAAGCATGAAAGAAACCTATGAACCAAGGATCTACAGAAACTC
AATTCTTCCTTCCCAGGCTGTCTCTCCACACTGCTTCTTTAGGACACACA
CTGCGAATCAAGAGAAGTCTGTAGTGGATATTCAGAGAGATTCTTCACAA
GCCAAACGACAACCTGAAACCCAACTGTTTAACATGGCAGCTAAACCAGC
TTCAGGCATTGACGTCAACCCCAATCCGTACTACCAAACGCAAACGAAGG
TAGACCAACTAAATGCAATTGATGCAAAACTGCTGCAGGCTCAAACTCAG
TTCGGTGCTGTTGGTGCTGCAGCGGTAGCTGTAGCTGCTCATAGGAAAGC
AGGAGCAGTGCAGTATGGATTGTCTTAG
