# Supplementary material for: Genome-wide identification and analysis of MAPK and MAPKK gene family in Chinese jujube (Ziziphus jujuba Mill.)
Source: BMC Genomics. 2017 Nov 9;18:855. doi: 10.1186/s12864-017-4259-4 (PMC5680602; doi:10.1186/s12864-017-4259-4)
Supplement: Supplementary file 2 — All sequence data used in this manuscript. (ZIP 36 kb) [file 12864_2017_4259_MOESM2_ESM.zip › Additional file 2/ZjMPKs CDS sequence of Chinese jujube/ZjMPK7.txt]

>ZjMPK7

ATGAACATCTTGTTACTGCAGAATTCATCAGAGATGGACTTCTTCTCAGA
GTATGGCGATGCAAGTCGGTACAAAATTCAGGAAGTTATTGGGAAAGGAA
GTTATGGTGTTGTTTGCTCTGCAATAGACACACATACCGGTGAAAAAGTG
GCAATAAAGAAAATACATGATATTTTTGAACATATTTCTGATGCCGCTCG
TATTCTACGTGAAATAAAACTTCTCAGACTTCTAAGACATCCAGACATTG
TTGAAATTAAGCACATTATGATGCCACCTTCTAGAAGAGACTTTAAAGAT
ATTTATGTTGTTTTTGAGCTCATGGAGTCAGATCTTCATCAAGTCATCAA
AGCCAATGATGACCTGACCAAAGAGCATTATCAGTTTTTCCTTTACCAGC
TACTTCGTGCATTGAAATATATACATACAGCAAATGTCTACCATCGAGAC
TTAAAGCCGAAGAATATTTTGGCAAATGCAAATTGTAAGCTCAAAATATG
TGATTTTGGGTTAGCAAGAGTTGCATTCAGCGATACACCTACTACAATAT
TTTGGACGGACTATGTTGCAACAAGATGGTATAGAGCTCCAGAGCTTTGT
GGATCGTTTTTCTCTAAGTATACACCTGCAATAGATATATGGAGCATAGG
CTGCATTTTTGCAGAAGTATTAACAGGGAAGCCACTTTTTCCTGGAAAAA
ATGTTGTTCACCAACTGGATTTAATGACAGATTTGCTTGGGACACCATCA
TTAGATACCATATCTCGGGTTCGTAATGATAAAGCTAGGAGATACTTGAC
TAGTATGAGGAAAAAGCAGCCTGTGCCATTTTCACAAAAATTCCCAAATG
CAGATCCTTTAGCACTACGTCTATTGGAAAAATTGCTTGCATTTGATCCA
AAGGATCGACCGACTGCTGAAGAGGCACTTGCTGATCCTTATTTCAAGGG
ACTGGCAAAAGTAGAGAGGGAACCATCCTGCCAGCCAATTACAAAGATGG
AGTTTGAATTTGAGAGGCGAAGGGTAACAAAGGAGGACATACGGGAGCTA
ATTTTTAGGGAGATATTAGAGTACCATCCTCAGTTGTTGAAGGACTACAT
GAATGGAACTGACAGGACTAATTTTCTCTATCCAAGTGCTGTTGATCAAT
TCAGAAAGCAGTTTGCACATCTTGAGGAAAATGGTGGTAAAAGTGGTCCA
GTTATCCCGCTTGAAAGAAAACATGTATCTCTTCCCAGGTCTACAATTGT
ACATTCAAATACCATCCCTCCCAAAGAACAACATAATTTTGTATCCTATA
GAGATCGGCAAACTGCAGAGGAATCATACAAGAATTCAAGAGATACAGAA
ACAGTTCAAGTGAATTTATCGAGGACCATGCAGACACCTCAAAGAATTCC
ATTGGCCAAACCAGGGAGAGTTGTTGGACCTGTAGCGCCATACGAAAATG
GAAACATCATAAAAGATTCCTATGATCCAAGGACACTAATTAGAACCTCT
GTACTTCCCCCTCAAACCGGGGCTCCAGCTTATTGTTATCGTAAACCCGC
CACTGCTGCCGGAAGCCAAGAAAGGACTGCAGCAGAAGCTGAGAGGGGCA
TGTCCTTGCAGCAGGCAAAACAAGCTTCTCAATGCGGTATGGCTGCCAAG
TTAGCACCAGATGTTGCCATCAACATCGACACGAACCCCTTTTTTATGAC
TAGGGTCGGAATCAACAAAGTGGAACACGATGACCGGATTACTATAGACA
CGAACTTGTTGCAGGGCAAAGCTCCATATGGTGGGATTGGTGCCACTGCT
ACCCACCGGAAAGTTGGAACTGTTCAGTATGGTATGACAAGAATGTATTA
A
