# Supplementary material for: Genome-wide identification and analysis of MAPK and MAPKK gene family in Chinese jujube (Ziziphus jujuba Mill.)
Source: BMC Genomics. 2017 Nov 9;18:855. doi: 10.1186/s12864-017-4259-4 (PMC5680602; doi:10.1186/s12864-017-4259-4)
Supplement: Supplementary file 2 — All sequence data used in this manuscript. (ZIP 36 kb) [file 12864_2017_4259_MOESM2_ESM.zip › Additional file 2/ZjMPKs CDS sequence of Chinese jujube/ZjMPK8.txt]

>ZjMPK8

ATGGCAGGCCCTCAGTGCTGCTCAAACCCTCCAATCCTCAACCCAAGTAG
TGGAGAAGGTCATGTTGAGAAAGTTGGTGGCCTCGACTCCTATGTTTCTG
GTTCCCCAAACACTAAACTTGCTGTTATTCTCATATCTGAGATTTTTGGA
TATGAAGCACCAATATTGAGGTTTGGCTTATTTGTTTTCTGCAGCTACAT
TTATAGGAAAATAGCAGACAAAGTTGCAGCTGCTGGATTCTTCGTGGTGG
TTCCTGACTTCTTACATGGAGATCCATTTGTATATGATAATCCAAATAGG
CCTCTACCAGTTTGGTTAAAGGATCATGAGCCGTACAAAGCATTTGAAGA
AGCAAAACAAGTAATTGAAGCTTTAAAAAGCAAAGATGTTTCTGCAATAG
GAGCAGCAGGGTTTTGTTGGGGTGCTAAGGTTGTTGTTGAACTTTCAAAG
AATGATCTTCTCCAAGCTAGTGTACTATTACATCCTTCATTTGTCTCTCT
GGATGATATCAGAGGTGCCGATGTGGACTTTTTCACCGAATATGGTGAGG
GGAGCAGATATAGAATAGAGGAAGTAATTGGAAAAGGAAGCTATGGTGTG
GTGTGCTCTGCATATGATACACATACTGGAGAAAAAGTTGCTATTAAGAA
AATAAATGATATCTTTGAACATGTCTCTGATGCAACCCGCATTCTTCGTG
AGATTAAACTTCTTAGACTGCTCCGTCATCCAGACATTGTTGAAATCAAG
CATATCTTATTACCTCCTTCCAGAAGGGAATTCAAAGACATATATGTTGT
TTTTGAGCTCATGGAATCTGATTTACACCAGGTCATAAAAGCAAATGATG
ATTTGACGCCAGAACATTATCAGTTCTTTCTTTATCAGCTTCTACGAGGC
CTGAAATACATACACACAGCAAATGTCTTCCACCGAGATCTGAAACCCAA
AAACATATTAGCAAATGCTGATTGCAAACTGAAGATCTGTGACTTCGGTC
TTGCTAGAGTAGCTTTTAATGATACTCCCACAGCTATTTTTTGGACGGAC
TATGTTGCAACAAGATGGTACAGGGCTCCTGAATTATGTGGATCATTTTT
TTCAAAGTATACACCAGCAATAGATATATGGAGCATTGGGTGCATCTTTG
CAGAACTTTTGACAGGAAAACCGCTTTTTCCTGGGAAGAATGTTGTCCAT
CAATTGGATCTGATGACTGAGCTGTTGGGAACACCGTCTGCTGAAGCCAT
TGCCAGGGTAAGGAATGAGAAGGCCCGGAGATACTTAAGCAGCATGCGGA
AGAAGAAGGCAGTTCCATTATCGCAAAAATTCCCAAATGCAGACCCACTG
GCCCTTCGGCTATTAGAAAGAATGTTGGCATTTGAACCCAAGGATCGACC
TTCTGCTGAAGAGGCCCTTGCAGATCCCTATTTTAAGGGCTTGGCAAAGG
TTGAGAGAGAACCTTCTGCTCAACCAGTAACCAAGATGGAATTTGAATTT
GAGAGGCGAAGAATAACAAAGGAAGATGTACGGGAGCTTATTTACCGTGA
GATTCTTGAGTACCATCCAAAGATGTTGAAGGAATACTTGGAGGGATCGG
AGCCAACAGGTTTCATGTATCCAAGTGCTGTTGACCATTTTAAAAAGCAA
TTTGCATTTCTTGAGGAGCACTATGGAAATGGCGCAACTGTTGCTCCACC
TGAGAGACAACATGCATCACTTCCTAGGCCATGTGTGTTATATTCAGATA
ACCACGTACATAATTCAGCAGAAGTTACAGATGATCTCTCTAAATGTCGC
ATCAAAGAAGTTGAGAAGCCACAGGTGGACAGGAGTTGTGGAATTCCGAT
GACGAGGCTTCCAATCCAAGTTCCTCAAACCATCCAAGGAGGAGCTGCAA
GGCCTGGGAAAGTTGTTGGTTCTGTACTACGTTACAACAATTGCGGAGCA
GCTGCAGCTGAGGCACTTGAACAACGAAGAGCAGTCAGGAATCCATCTAT
CCCAACTCAATATGCTGGATCATATCCTAGAAGAAACCCACCCTGTAAAA
ATGAGAGGGGAGAAGACGAAGTGGTCGAAGGTTCCAACTGTTTGCAGCCA
AAACCACAATACATGGCCAGGAAAGTTGCTGCTGCTCAAGGTGGATCTGG
AAGTCATTGGTACTGA
