# Supplementary material for: Genome-wide identification and analysis of MAPK and MAPKK gene family in Chinese jujube (Ziziphus jujuba Mill.)
Source: BMC Genomics. 2017 Nov 9;18:855. doi: 10.1186/s12864-017-4259-4 (PMC5680602; doi:10.1186/s12864-017-4259-4)
Supplement: Supplementary file 2 — All sequence data used in this manuscript. (ZIP 36 kb) [file 12864_2017_4259_MOESM2_ESM.zip › Additional file 2/ZjMPKs CDS sequence of Chinese jujube/ZjMPK9.txt]

>ZjMPK9

ATGGACTGTTTTCTTCGGTTTTTTCCATGTCTCCCTTCTTCTTGTCCTTC
TCCTTCCACAGACTGTAACTGCCAACCATCCATTACTTCGCCAGAAGAAA
TCGTGCACCGATCAACTCCATTGTCATCTTCATCTACGGCTGAAGAACTA
GATGATGATCAGAGCGAGTTGATGATCAAAATAATCACAGTAAAGGGTCT
GAAACCCATCATGGTCCCCTTGAGAACCCATCAAAGGCTAGCCTCCATGG
AGGGTCATAAGATTATGCTTGACAAAGAATTTTTCACAGAATATGGCGAG
GCAAGTCAATATGAAATTCAAGAAGTGGTTGGCAAGGGTAGCTATGGTGT
TGTTGCATCTGCAGTTGACACGCATACTGGGGAGAGAGTAGCTATCAAGA
AGATGAATGATGTTTTTGAGCATGTCTCTGATGCAACTCGCATTTTAAGA
GAAATCAAGCTCCTTCGGCTGCTGCATCACCCTGATATTGTAGAAATAAA
AAATAAAATGCTCCCTCCCTGCCGAAGGGAATTCAAGGATATATATGTTG
TGTTCGAGTTGATGGAATCTGACCTTCACCAAGTAATTAAGGCAAATGAT
GATCTTACTCCTGAGCATTATCGATTTTTTCTCTACCAGCTGCTTCGGGC
TCTGAAGTATATACATACAGGAAATGTCTTCCACCGAGATTTAAAGCCAA
AAAATATACTTGCTAATGCAGACTGCAAGCTGAAGATTTGTGACTTTGGG
CTTGCTCGTGTATCATTTAACGAAGCACCATCAACTGTTTTTTGGACTGA
TTATGTGGCAACTCGTTGGTACCGTGCTCCTGAACTATGTGGTTCTTTTT
TCTCCAAGTATACTCCTGCTGTTGATATTTGGTGCTTAGGATGTATATTT
GCAGAAATGCTAACAGGAAAACCATTGTTTCCTGGAAAAAATGTGGTGCA
TCAATTGGAACTCATTACTGATTTGCTTGGCACGCCATCTGCAGAATCTA
TTTCAAGGATTCGGAATGAAAAGGCCAGAAGATATCTGAATAGCATGAAG
AAAAAGCAACGAATTCCATTCTCACAAAAATTCCCTAATGTGGATCATTT
GGCTCTTCGTTTGCTTGAGCATTTGCTTGAATTTGATCCTAGAGATCGCC
CTTCTGCTGAAGAGGCATTAGCTGATCCGTATTTTGATGGATGGGCAAAT
GTGAACCATGAACCATCTAAACAACCCATTTCAAGGCTTGAGTTTGAGTT
TGAGAGGAGGAAATTGACAAAAGATGATGTAAGAGAGCTGATTTATAGAG
AGATTTTAGAATATCATCCAAAGATGCTGCAAGAGTACCTCCAAGGTGCG
AAACATAGTGGATTCATGTATCCAAGTGGGGTTGAACGATTCAAGCGTCA
ATTTGCCTATCTTGAGGAATACCACAGTAATGGTGAAAGAAGCTCTCCAC
TAGATAGGAGGTATACCTCCTTGCCAAGAGAACGAGTTTGTGTGCACGAA
GAGGATGAGCAAATTAATAAGGGTAAAAAGAACAATGCAGCTTCAGTTGG
CCGTGCAGCACTACTGAGTCCCCCAAGGTCACAATCGACTGAAAAACCAG
ACTGTGTCAATGAAAACACATTGGTCATGCAGAATGGTCTTAGCAAAGCA
AATTACAGTCCTTGTAGCTTATTGAAGAGTGATAGCATTGGTGCTTCCAG
GTGTGTAGGTGTACACGGGAAGTATCGTGAGGTAAGTATTTCCTGA
